# Supplementary material for: Global Burden of Bloodstream Infections in COVID-19: Prevalence, Antimicrobial Resistance, and Mortality Risk
Source: Viruses. 2025 Oct 9;17(10):1353. doi: 10.3390/v17101353 (PMC12568193; doi:10.3390/v17101353)
Supplement: Supplementary file 1 [file viruses-17-01353-s001.zip]

Archive with 1 entries (1 files):
- viruses-3900782-supplementary.pdf
